# Supplementary material for: Integrated Transcriptomics and Metabolomics with Machine Learning Identify Flavonoids as Key Effectors in Wheat Root Thermotolerance
Source: Plants (Basel). 2026 Mar 20;15(6):965. doi: 10.3390/plants15060965 (PMC13030383; doi:10.3390/plants15060965)
Supplement: Supplementary file 1 [file plants-15-00965-s001.zip]

Archive with 1 entries (1 files):
- plants-4176087-supplementary.pdf
